# Supplementary material for: Annexin A1 Is Associated with Adverse Clinical Outcomes in Patients with COVID-19
Source: J Clin Med. 2022 Dec 17;11(24):7486. doi: 10.3390/jcm11247486 (PMC9781714; doi:10.3390/jcm11247486)
Supplement: Supplementary file 1 [file jcm-11-07486-s001.zip]

Archive with 1 entries (1 files):
- jcm-2042393-supplementary.pdf
